# Supplementary material for: Leveraging Prior Knowledge to Recover Characteristic Immune Regulatory Motifs in Gulf War Illness
Source: Front Physiol. 2020 Apr 28;11:358. doi: 10.3389/fphys.2020.00358 (PMC7198798; doi:10.3389/fphys.2020.00358)
Supplement: Supplementary file 1 [file Data_Sheet_1.XLSX]

## Sheet: Table S1
Table S1: Raw cytokine expression. Expression levels of 16 cytokines in pg/ml
Subject ID	Timepoint	Condition	Date Drawn	Time Drawn	hIL-1a (pg/ml)	hIL-1b (pg/ml)	hIL-2 (pg/ml)	hIL-4 (pg/ml)	hIL-5 (pg/ml)	hIL-6 (pg/ml)	hIL-8 (pg/ml)	hIL-10 (pg/ml)	hIL-12 (pg/ml)	hIL-13 (pg/ml)	hIL-15 (pg/ml)	hIL-17 (pg/ml)	hIL-23 (pg/ml)	hIFNy (pg/ml)	hTNFa (pg/ml)	hTNFb (pg/ml)
546	T0	Healthy	2012-12-19	09:21:00	2.60278	14.7375	10.2625	1.07306	2.86747	0	0.629351	0	8.26378	0.428433	0	2.23052	288.617	1.52432	16.8042	3.05613
546	T0+3	Healthy	2012-12-19	09:29:00	2.29518	25.7619	7.77541	0.892635	4.89657	0	2.10888	2.68318	0	4.92199	0	2.27012	295.117	1.05536	20.0604	3.66545
546	T1**	Healthy	2012-12-19	09:40:00	6.55427	34.8489	17.5983	0.617248	0.498162	0	2.06471	6.73534	3.59784	6.40656	5.5705	6.67837	287.571	0.680031	13.7709	1.73276
546	T1+10	Healthy	2012-12-19	09:50:00	14.4809	22.0948	8.51652	0	3.90024	0	2.142	0	4.89081	3.1983	2.30822	4.8702	279.652	0.926011	15.0211	4.9317
546	T1+20	Healthy	2012-12-19	10:00:00	1.82194	25.7388	14.4706	0.769185	3.28058	0	2.40699	0	3.65405	1.32515	0.769406	1.22745	268.743	0.842123	22.3765	4.48423
546	T1+30	Healthy	2012-12-19	10:10:00	1.538	32.4733	11.4684	0	1.99265	1.34497	1.78868	0	3.59784	2.49089	4.86265	5.37174	286.824	1.23721	20.7872	3.94155
546	T1+60	Healthy	2012-12-19	10:34:00	0	30.0978	13.5285	0.911627	5.32183	0	2.36283	0	4.55351	3.28797	1.50804	0.897489	298.33	1.0743	15.0695	4.0558
546	T2	Healthy	2012-12-19	13:37:00	4.56669	20.4573	13.0637	0.275387	3.04972	4.55286	1.51265	11.2037	5.39676	1.81337	4.98575	6.22963	266.95	0.907339	18.6939	5.08403
506	T0	Patient	2011-06-16	09:42:00	0.757172	22.4869	16.8321	0.180426	2.58801	1.45357	0.276031	4.51213	6.68973	3.14848	10.6486	3.81433	278.157	0.776907	23.3844	2.69435
506	T0+3	Patient	2011-06-16	09:48:00	9.03874	26.3384	11.1669	0	0.631815	1.99658	0.927465	0	1.12432	4.61312	0	3.61635	266.577	0.371541	16.339	3.29415
506	T1	Patient	2011-06-16	09:55:00	2.10588	14.9912	9.96106	1.37694	3.88809	1.99658	1.7666	0	0	2.20194	15.7574	3.84073	308.715	0.68409	21.7078	2.94188
506	T1+10	Patient	2011-06-16	10:05:00	0	22.0948	8.40347	0	2.04125	0	1.56786	0	0	1.53439	0	3.69554	266.95	0.368564	22.3862	1.71372
506	T1+20	Patient	2011-06-16	10:15:00	10.0325	19.5117	13.943	1.27248	1.77394	1.34497	0.276031	0	7.25189	1.3949	11.8181	0.765505	295.491	0.599661	19.3723	4.81745
506	T1+30	Patient	2011-06-16	10:25:00	9.79591	29.798	9.16971	0	2.47866	0.827033	0.70664	3.83312	2.19243	3.04885	5.29351	1.54421	302.29	0.474371	19.5952	3.456
506	T1+60	Patient	2011-06-16	10:54:00	11.121	4.70494	10.8152	0	1.49449	0	0.97163	6.59297	4.21622	1.09599	4.06246	2.4153	278.83	0.375871	10.3015	3.63689
506	T2	Patient	2011-06-16	13:55:00	0	41.2605	15.9779	1.29147	3.59649	4.49438	2.03159	1.31421	2.97946	4.09502	2.95452	4.43465	276.364	0.536069	23.8883	3.34175
535	T0	Healthy	2012-07-09	10:01:00	7.82375	14.1276	3.21829	0.980285	0	1.30606	0	10.1617	4.58497	3.12428	22.2532	3.40405	242.149	1.10569	8.65291	2.05772
535	T0+3	Healthy	2012-07-09	10:13:00	11.3724	19.1501	10.0158	0	3.16762	0	0	15.9809	7.60495	4.3318	0	4.16243	242.149	0.726838	7.30699	1.57845
535	T1	Healthy	2012-07-09	10:16:00	11.4201	15.0212	7.30233	0	0	0.407786	0	0	3.68828	2.70965	31.6681	4.08832	248.902	0.71726	7.25647	1.48989
535	T1+10	Healthy	2012-07-09	10:27:00	10.515	19.9666	7.42164	0	2.3075	0.75141	0	0	8.57778	3.79351	0	5.11596	242.149	0.817294	6.50953	2.68285
535	T1+20	Healthy	2012-07-09	10:36:00	9.58618	17.9176	7.15549	0	0	0	0.617812	0	5.44782	1.64397	19.2485	3.24348	242.149	0.681078	7.12296	2.26089
535	T1+30	Healthy	2012-07-09	10:47:00	8.25245	8.38105	6.85263	0	0	1.77373	0	8.75749	4.06049	2.93878	39.444	2.84824	242.149	0.746525	5.95384	1.48468
535	T1+60	Healthy	2012-07-09	11:23:00	8.71688	18.2026	8.53213	0	6.08609	1.42297	0.205937	0	9.25453	4.3318	0	4.58732	245.227	1.4441	10.3849	2.11502
535	T2	Healthy	2012-07-09	14:29:00	11.8607	19.4505	8.6392	2.18885	1.25756	1.45862	0	0	5.30401	3.55346	0	4.67131	243.38	0.593283	6.12704	2.84434
512	T0	Patient	2011-03-03	10:26:00	5.09675	13.1724	6.92299	0	0	1.48143	0	0	7.25812	3.92444	32.7789	3.38429	242.149	1.28607	11.3953	1.4951
512	T0+3	Patient	2011-03-03	10:36:00	9.22893	15.8685	6.23467	0	0	1.07507	0	0	6.80132	3.34978	28.4084	2.94458	242.149	1.00831	7.21678	3.25588
512	T1	Patient	2011-03-03	10:41:00	13.1349	15.4218	10.5206	0	0	0.828404	0.752301	7.36233	6.31913	5.38656	0	2.88282	242.149	0.880081	6.74047	2.75578
512	T1+10	Patient	2011-03-03	10:51:00	13.0872	18.1256	7.81934	0	0	0	0	7.75793	8.98383	4.79735	18.3562	3.12985	242.149	0.992352	8.75034	1.87018
512	T1+20	Patient	2011-03-03	11:01:00	7.65704	14.143	6.76391	4.92492	2.9422	0.407786	0.832154	4.59919	6.65751	3.84806	0	3.97222	242.149	0.517726	6.92089	2.08377
512	T1+30	Patient	2011-03-03	11:11:00	15.8499	19.6046	9.97302	0	1.00842	0.89827	1.31548	0	9.29682	3.84079	7.30241	2.6852	242.149	1.15464	8.11166	2.91206
512	T1+60	Patient	2011-03-03	11:41:00	14.1828	12.3174	8.04572	4.09571	4.14044	0.75141	0	8.6065	5.7439	3.34978	28.6269	2.74695	257.818	0.963087	9.85812	1.39091
512	T2	Patient	2011-03-03	14:39:00	15.5522	13.1878	5.54023	0	0	1.62544	0	9.93522	7.25812	4.36089	26.5145	4.11055	242.149	0.792285	6.68634	2.8756
550	T0	Healthy	2012-09-24	09:46:00	0	26.2757	0	1.96916	0.685151	0	0.610204	5.29251	7.11135	1.80058	6.05549	1.59697	317.618	1.41018	11.996	2.92754
550	T0+3	Healthy	2012-09-24	09:49:00	NaN	NaN	NaN	NaN	NaN	NaN	NaN	NaN	NaN	NaN	NaN	NaN	NaN	NaN	NaN	NaN
550	T1	Healthy	2012-09-24	09:52:00	0	16.7495	0	0.878797	1.90801	8.4393	0.544236	7.75345	5.60957	0	2.64	1.39735	285.107	1.36445	10.5951	2.69616
550	T1+10	Healthy	2012-09-24	10:02:00	5.88094	29.5724	7.56094	4.32889	0.442312	6.84182	0.49476	5.01084	7.11135	0	0	11.0099	294.18	1.21425	7.98166	3.4708
550	T1+20	Healthy	2012-09-24	10:12:00	0	25.2817	7.18154	3.18971	4.38843	6.11665	0.313348	6.59711	4.72618	0	5.33774	12.8064	285.737	1.20979	7.96989	2.9376
550	T1+30	Healthy	2012-09-24	10:22:00	0	39.4233	0	4.573	1.73456	2.32265	0.775124	5.88551	6.25004	3.9591	6.32774	4.3763	317.618	1.286	6.48657	3.78267
550	T1+60	Healthy	2012-09-24	10:53:00	6.45821	45.1804	11.2872	3.35245	4.32772	10.5517	0.956536	5.92998	5.72	0	0	4.16133	279.625	1.06033	11.7253	5.02008
550	T2	Healthy	2012-09-24	13:56:00	0	40.9979	11.6666	5.25651	2.99211	0	0.890568	4.75881	4.85869	1.03045	5.52749	3.63924	291.218	0.890425	10.1125	2.02212
515	T0	Patient	2011-03-17	10:23:00	0	29.8086	7.20864	3.43382	2.17687	4.09879	0.775124	6.16718	6.09544	0.325405	0	10.5953	262.991	0.981513	6.02745	1.3682
515	T0+3	Patient	2011-03-17	10:40:00	2.54961	29.848	2.85907	4.86593	2.19422	0.977403	0.808108	4.81811	6.75799	2.28868	10.2135	13.7892	280.255	1.07372	10.3832	3.02815
515	T1	Patient	2011-03-17	10:42:00	0	38.9903	8.59075	2.48992	2.75795	1.60799	1.10496	5.81138	4.94703	0.325405	1.82325	0	257.384	1.03765	13.9973	2.0523
515	T1+10	Patient	2011-03-17	10:52:00	0	33.6171	0	0	3.48646	0	0.973028	3.51352	4.70409	0	6.70724	9.18256	257.384	0.774057	0	1.68007
515	T1+20	Patient	2011-03-17	11:02:00	0	41.2341	1.32791	2.26209	1.90801	4.11981	0.940044	6.47851	4.61575	0	10.362	2.31867	264.818	0.897861	9.13536	2.24344
515	T1+30	Patient	2011-03-17	11:12:00	0	44.462	5.96203	1.74132	0	8.89121	0.57722	7.99065	3.62193	0	0	1.79659	267.339	0.641701	8.24066	1.5191
515	T1+60	Patient	2011-03-17	11:42:00	7.57667	26.7677	15.5826	0.439398	0	10.5202	0.643188	7.6052	2.95938	1.70295	0	5.789	266.079	0.457667	3.82602	2.85712
515	T2	Patient	2011-03-17	14:42:00	4.76248	27.2106	0	0.683509	0	3.37362	0.90706	3.09842	4.92494	0	5.09849	3.05573	257.384	0.507115	12.4552	1.86115
528	T0	Healthy	2012-10-01	09:49:00	0	25.5081	2.43901	0.683509	1.64783	0	0.626696	5.69278	6.0071	0	8.97599	1.39735	264.818	0.538717	0	2.66598
528	T0+3	Healthy	2012-10-01	09:56:00	0	36.5891	0	1.36702	1.30092	0	0.8246	5.21839	3.31274	1.03045	15.7327	5.23621	278.239	0.617907	3.62589	1.86115
528	T1	Healthy	2012-10-01	10:05:00	0	37.8192	2.85907	2.83168	0.893298	9.76352	0.74214	9.90307	7.99475	1.13892	8.11799	6.66426	261.731	0.580357	10.7717	1.96176
528	T1+10	Healthy	2012-10-01	10:15:00	0	49.2644	0	3.84067	0	6.17971	0.775124	8.56883	6.18378	0	0	10.4571	261.731	0.432758	3.61412	2.34405
528	T1+20	Healthy	2012-10-01	10:24:00	3.3193	39.5611	3.23847	2.66894	0.832588	8.48133	0.973028	3.40974	6.42672	0	5.89049	4.3763	263.621	0.578126	0	3.04827
528	T1+30	Healthy	2012-10-01	10:35:00	4.64222	18.265	3.23847	0	0	0	0.973028	6.78983	5.30039	0	0	0	257.384	0.533883	2.22498	2.33399
528	T1+60	Healthy	2012-10-01	11:04:00	0	22.4376	0	3.33617	0	3.73095	1.08847	5.67796	3.73235	0.325405	0	10.9945	261.101	0.548755	8.95877	2.81688
528	T2	Healthy	2012-10-01	14:08:00	5.12327	37.5929	4.75608	0.439398	0	3.19495	0.643188	3.79519	3.93112	0.661657	0	15.1405	258.014	0.59783	0	2.13278
516	T0	Patient	2011-07-07	10:03:00	1.77992	29.9169	4.48507	2.29464	1.69119	10.783	1.00601	3.82484	10.0707	2.78764	6.08024	10.0732	272.883	0.975936	3.37867	2.75652
516	T0+3	Patient	2011-07-07	10:09:00	0	27.4664	6.17883	2.35973	0.971353	2.86915	0.692664	5.07014	2.09807	0	4.52925	7.4781	262.991	1.1016	0	1.89133
516	T1	Patient	2011-07-07	10:13:00	0	27.4369	18.008	2.48992	2.74928	8.06095	1.07198	9.6807	6.22795	1.70295	0	10.2881	272.883	0.808261	7.89926	3.20923
516	T1+10	Patient	2011-07-07	10:23:00	4.50992	35.5263	0	0.878797	3.91143	6.84182	0.841092	5.66313	6.33838	0.661657	14.1487	8.07696	267.276	0.911245	3.99083	2.96778
516	T1+20	Patient	2011-07-07	10:33:00	0	26.4626	0	0.683509	0	10.5623	1.6492	6.47851	7.37637	0	6.05549	5.23621	263.621	0.684828	5.08566	3.5211
516	T1+30	Patient	2011-07-07	10:43:00	0	33.3022	4.20052	3.82439	0	0	1.17093	5.79656	5.01328	2.45139	8.76974	2.14976	279.625	1.3005	8.4761	2.16296
516	T1+60	Patient	2011-07-07	11:13:00	0	35.7625	0	1.05781	1.35296	0	0.940044	8.34645	6.49297	0	0	5.35905	264.818	1.10718	0	1.97182
516	T2	Patient	2011-07-07	14:15:00	0	45.5937	0	2.83168	1.30092	2.86915	0.725648	3.63212	4.48324	0	0	3.43962	257.384	0.66029	6.85152	2.21326
514	T0	Healthy	2011-02-01	10:14:00	11.0509	22.6704	9.28164	3.23293	3.70741	0.407786	0.710273	5.47192	7.30888	4.29179	18.7204	3.92775	242.149	1.28607	9.6813	2.35986
514	T0+3	Healthy	2011-02-01	10:21:00	12.9681	18.9267	7.45529	3.0785	0	1.3859	0.508539	0	5.25325	3.88443	0	5.0789	242.466	0.698105	6.3219	2.01083
514	T1	Healthy	2011-02-01	10:29:00	7.99047	24.3189	7.7918	5.91192	2.8295	0.407786	0.563175	0	6.243	3.2443	12.893	5.67918	242.149	0.826339	7.09409	2.84955
514	T1+10	Healthy	2011-02-01	10:39:00	10.3721	15.0212	4.05957	0	0	0	2.02575	0	6.5137	3.22248	21.3063	2.83341	257.501	1.27915	9.40707	2.52136
514	T1+20	Healthy	2011-02-01	10:49:00	13.3373	17.7635	9.38565	0	4.06926	1.59407	0.869979	12.1488	7.40193	4.05538	0	3.73507	242.149	1.08068	11.204	2.57866
514	T1+30	Healthy	2011-02-01	10:59:00	9.53855	11.5702	5.5494	1.54428	2.0109	0	0	0	6.243	3.2443	25.0212	5.38769	243.082	0.826871	7.31781	1.68785
514	T1+60	Healthy	2011-02-01	11:29:00	5.69217	19.9974	5.14865	1.90686	1.66685	1.07507	0.306804	0	8.19711	4.09175	5.09894	4.01174	249.834	1.16954	10.403	2.214
514	T2	Healthy	2011-02-01	14:30:00	6.89491	14.9981	8.06713	0	0	1.01946	0	0	7.16507	3.0188	7.90336	3.67084	242.149	1.76655	7.83381	1.42217
518	T0	Patient	2011-03-28	09:30:00	8.91932	20.2671	5.77579	4.6295	5.25563	1.3859	2.63095	4.00731	4.72878	2.50597	5.91841	3.94504	242.466	1.83678	7.74721	2.73494
518	T0+3	Patient	2011-03-28	09:38:00	5.34683	7.12544	6.00829	0	0	0.828404	0	3.16779	5.21096	2.60781	12.9841	2.97669	243.38	0.650749	7.53431	1.4378
518	T1	Patient	2011-03-28	09:50:00	9.35993	17.1242	7.26562	0	0	0.407786	0.382455	0	6.62367	3.61529	22.9999	4.50827	252.912	0.844962	10.0205	2.56824
518	T1+10	Patient	2011-03-28	10:00:00	14.671	22.4162	8.1222	0	0	0	0.907805	11.0163	4.26351	2.10225	14.2952	3.13232	242.149	0.768341	9.14726	1.36487
518	T1+20	Patient	2011-03-28	10:10:00	7.47841	13.1031	5.25572	0	0.688096	1.65823	0	16.4067	8.35784	3.73531	25.349	3.59179	242.149	1.47124	6.97141	3.28193
518	T1+30	Patient	2011-03-28	10:20:00	10.3959	26.5683	8.52601	0	2.47952	1.71242	0	12.638	8.04484	4.7828	16.7901	4.43169	242.149	1.03971	9.06788	2.66722
518	T1+60	Patient	2011-03-28	10:27:00	10.5746	11.3545	7.33904	4.04535	4.7277	1.10644	1.14316	0	2.71545	3.32796	18.7204	2.3196	242.149	0.94872	6.19921	3.1517
518	T2	Patient	2011-03-28	13:50:00	10.1697	23.8413	6.097	0	0	0	0	6.92144	6.20916	3.09882	14.9144	2.8927	245.842	1.45208	10.3597	1.93269
545	T0	Healthy	2012-09-24	10:18:00	0	24.524	4.20052	0	0	3.80451	0.725648	7.6645	5.69791	0.921981	5.52749	4.59128	260.471	0.716058	2.08371	2.07242
545	T0+3	Healthy	2012-09-24	10:28:00	36.7491	0	16.0675	0	1.55923	1.00637	1.75295	5.26935	4.0262	2.45646	5.00829	6.34753	276.858	0.518121	6.01117	3.47885
545	T1	Healthy	2012-09-24	10:35:00	31.3025	19.7458	14.3635	0	3.05067	1.84502	2.2741	5.97959	3.67945	5.99527	0	0	258.402	1.22756	2.72346	0.824532
545	T1+10	Healthy	2012-09-24	10:46:00	31.4671	42.4976	11.8102	6.06506	1.7016	0.847794	0.793565	8.37665	5.60586	2.30587	15.8404	5.19865	248.49	0.881553	6.86884	3.65957
545	T1+20	Healthy	2012-09-24	10:59:00	13.736	29.4546	13.2823	0	3.76928	1.2168	1.25549	4.33977	5.54807	0	0	6.11775	253.73	0.826078	10.0287	0
545	T1+30	Healthy	2012-09-24	11:11:00	44.44	7.04838	16.3459	7.33308	3.19982	1.24119	0	7.32173	2.73551	3.31293	12.5897	4.59549	280.549	0.650407	7.16225	1.73942
545	T1+60	Healthy	2012-09-24	11:35:00	21.6514	0	10.3132	2.72391	1.44399	2.15608	0	5.71847	4.25737	1.31764	0	3.38918	271.721	0.857016	7.66631	2.73338
545	T2	Healthy	2012-09-24	14:35:00	21.5916	0	16.3637	7.15194	0.915202	0.649569	0	6.26682	2.87035	3.19057	9.02871	3.53279	293.042	0.822166	9.29136	1.69424
519	T0	Patient	2011-09-01	09:57:00	26.8735	0	10.4203	1.01308	1.48466	0	0.615901	6.88828	1.94568	6.80467	0	7.37194	260.08	1.00388	6.74094	0
519	T0+3	Patient	2011-09-01	10:11:00	21.023	20.074	12.5721	6.83996	0.915202	1.71084	0.142131	6.85694	4.21884	4.85645	0	1.66587	260.08	0.910357	4.65697	3.00446
519	T1	Patient	2011-09-01	10:12:00	34.9834	43.3786	7.95258	1.01308	0.860968	1.38148	0	6.63238	2.02273	0	5.36439	1.19674	279.206	1.176	4.83753	0
519	T1+10	Patient	2011-09-01	10:22:00	14.2447	3.64512	12.8629	5.89733	1.68804	0	0.651434	9.38456	5.02794	2.23058	0	5.84968	278.277	0.811498	9.12585	2.80115
519	T1+20	Patient	2011-09-01	10:32:00	30.2252	23.1491	9.68691	0	0.718603	2.17133	0	6.90395	3.98767	3.92469	0	3.80086	267.101	0.875507	3.10715	2.65432
519	T1+30	Patient	2011-09-01	10:42:00	25.6615	0	10.3239	3.74705	2.03378	0.649569	1.71742	6.34515	3.42901	1.19529	0	6.63475	269.914	0.962276	3.91215	5.04885
519	T1+60	Patient	2011-09-01	11:19:00	39.8913	18.3292	17.768	6.61521	1.1118	2.59828	0	4.36066	4.21884	3.95292	6.03063	6.11775	295.674	0.858083	9.47945	1.60388
519	T2	Patient	2011-09-01	14:12:00	24.0605	44.7088	14.9524	1.62361	2.39308	2.12253	0.544836	4.34499	3.2749	0	0	5.96457	260.08	0.887242	1.21126	0.530863
532	T0	Healthy	2012-02-23	09:53:00	3.2653	30.0978	9.69728	0	3.32918	1.8295	1.63411	10.7875	1.91135	2.41118	3.53927	2.09854	320.445	0.351787	12.8406	2.0279
532	T0+3	Healthy	2012-02-23	10:03:00	2.60278	20.5726	7.42369	1.03508	2.94037	2.90715	2.79344	8.18097	0	1.02625	4.401	3.93311	286.002	0.2863	20.3123	1.43762
532	T1	Healthy	2012-02-23	10:07:00	9.70126	11.255	9.62191	3.55155	3.24413	1.8295	2.7824	1.8837	3.99135	2.73001	0	4.22348	331.428	0.606426	17.25	4.28429
532	T1+10	Healthy	2012-02-23	10:18:00	7.16947	10.1248	11.3302	0.360852	1.38513	2.30567	0.44165	0	2.19243	4.5932	6.58612	2.4153	286.824	0.413485	14.1973	1.76132
532	T1+20	Healthy	2012-02-23	10:27:00	18.0538	38.7927	14.5962	1.87074	3.75444	8.66296	2.09784	0	0.618378	1.18566	12.3413	4.94939	310.433	0.209178	16.1549	4.24621
532	T1+30	Healthy	2012-02-23	10:37:00	5.37119	38.908	12.8502	0.721705	2.21135	2.59805	1.92118	7.67719	0	4.24447	6.98621	7.21951	288.244	0.362611	15.5928	1.9803
532	T1+60	Healthy	2012-02-23	11:14:00	3.2653	36.6478	14.0937	1.03508	2.46651	0	1.35807	16.4715	2.30486	3.57691	0	2.48129	304.456	0.47843	3.53722	2.3516
532	T2	Healthy	2012-02-23	14:11:00	6.81454	14.1379	9.16971	2.83934	0.753318	3.34155	2.10888	16.8	0	4.34411	12.2182	1.04267	305.876	0.30876	11.823	2.69435
520	T0	Patient	2011-08-01	09:58:00	18.527	37.1091	8.51652	0	1.11783	0	0.761846	8.53143	6.91459	4.18469	15.2958	0	277.41	0.249769	14.614	1.62803
520	T0+3	Patient	2011-08-01	10:06:00	6.223	23.1096	16.5055	1.27248	3.88809	0	1.81077	6.13299	6.35243	2.04253	1.1695	2.65287	286.525	0.342857	17.1434	4.86505
520	T1	Patient	2011-08-01	10:12:00	6.27033	24.8163	15.689	1.12054	3.53573	0	0.817053	4.72021	4.83459	2.6503	0	0.765505	282.192	0.492231	15.0017	3.5036
520	T1+10	Patient	2011-08-01	10:06:00	0	22.9942	14.0937	1.57636	2.53941	0.659956	1.49057	3.83312	4.4973	4.96185	9.50986	0	272.404	0.341774	13.926	2.82763
520	T1+20	Patient	2011-08-01	10:12:00	0	36.2096	14.9479	2.91531	5.28538	1.22802	1.42432	4.07406	5.39676	5.35042	0	4.73821	267.698	0.487089	14.4105	3.11325
520	T1+30	Patient	2011-08-01	10:22:00	11.2156	26.7536	18.4022	0.493798	1.81039	3.25801	1.94326	12.6055	0.505946	0.278979	0.769406	6.03165	270.238	0.342857	9.24522	3.80826
520	T1+60	Patient	2011-08-01	11:14:00	0	28.2527	11.8327	1.76628	4.204	0.977403	1.0158	6.28632	0.730811	3.35772	9.10977	0	291.905	0.193753	14.5946	1.84701
520	T2	Patient	2011-08-01	14:12:00	8.32889	16.7441	17.5481	2.2126	3.07402	3.14106	2.05367	21.7502	2.19243	2.9791	0	6.79716	281.071	0.342045	17.4438	2.14215
536	T0	Healthy	2012-02-16	10:11:00	11.312	12.1274	10.6808	0	2.60324	0.527584	0.331639	3.46242	5.20131	3.22822	0	1.19674	252.569	0.565773	8.71206	0.530863
536	T0+3	Healthy	2012-02-16	10:18:00	29.5519	50.0296	17.9339	1.01308	2.54223	1.44247	0	5.09179	3.8143	1.99528	0	5.61033	260.648	0.378723	7.0494	5.09403
536	T1	Healthy	2012-02-16	10:25:00	35.0882	3.64512	4.68555	0	1.23383	2.24452	0	4.37633	4.12252	1.19529	0	3.44662	245.548	0.579641	6.96664	2.51878
536	T1+10	Healthy	2012-02-16	10:37:00	31.901	11.1254	16.2085	3.82085	2.15581	1.2168	0	6.7055	4.37296	3.1341	9.02871	2.06797	245.548	0.767403	6.54533	4.67611
536	T1+20	Healthy	2012-02-16	10:45:00	39.5771	23.27	12.4811	4.30391	0.535563	2.20487	0	5.35813	4.62339	0	3.81365	5.96457	264.752	0.965476	7.56099	0.338849
536	T1+30	Healthy	2012-02-16	10:56:00	31.8113	14.1659	6.38419	5.67928	1.20671	0.887439	0	8.61688	5.02794	6.47526	0	0.584011	264.21	0.99677	12.4813	0
536	T1+60	Healthy	2012-02-16	11:43:00	35.7016	22.3371	17.1988	1.8383	2.4202	1.83892	0.912007	5.10746	3.69871	0	0	3.38918	288.499	0.395792	4.83753	3.49014
536	T2	Healthy	2012-02-16	14:32:00	28.0855	29.3164	9.4835	1.62361	0.732161	1.9731	0	3.11252	3.39049	2.15528	19.6311	7.03685	278.019	0.844925	11.3302	0
522	T0	Patient	2011-09-07	09:15:00	19.2723	51.9299	4.77833	0	1.17959	1.43942	1.72926	6.11537	7.78271	4.79057	2.83727	2.4605	247.897	0.756379	7.57603	4.07748
522	T0+3	Patient	2011-09-07	09:21:00	4.92282	29.8865	5.62587	2.60314	0.352522	2.18353	0.805409	3.30575	6.68465	6.13644	2.83727	2.06797	257.783	0.945562	7.403	2.36065
522	T1	Patient	2011-09-07	09:27:00	33.0382	8.32676	6.76781	4.20327	0	0	0.225041	6.79428	1.71451	1.19529	0	4.83484	265.939	1.01668	7.66631	1.87496
522	T1+10	Patient	2011-09-07	09:37:00	30.5394	15.807	19.745	3.35121	1.45076	1.89076	0.39086	2.80962	4.18031	4.31998	0	7.7549	262.945	0.871596	5.22874	3.14
522	T1+20	Patient	2011-09-07	09:47:00	15.5615	22.389	12.3955	4.49847	1.15926	1.11311	0.663278	6.74205	3.7565	5.27056	5.70899	0	278.51	0.865906	0	3.24165
522	T1+30	Patient	2011-09-07	09:57:00	33.6667	0	15.0451	5.39079	2.26428	0	0	6.18326	5.02794	3.49175	16.4493	3.52321	303.082	1.2304	11.1271	0.338849
522	T1+60	Patient	2011-09-07	10:27:00	19.9157	11.6264	10.2151	4.48841	1.76939	0.612973	0.331639	5.32157	2.44654	3.82116	0	6.32838	265.939	1.06718	7.48575	2.73338
522	T2	Patient	2011-09-07	13:25:00	31.3773	15.9279	16.4708	4.03554	2.71849	0.826447	3.51774	3.85932	4.18031	4.0941	11.6592	1.66587	280.781	0.72793	9.41926	1.7846
541	T0	Healthy	2012-09-18	10:11:00	11.476	10.3546	11.5463	5.18464	0.703378	1.77849	1.40171	23.7463	11.0156	0.538282	19.1601	2.0023	261.215	0.896263	15.4209	6.6954
541	T0+3	Healthy	2012-09-18	10:18:00	5.03118	0	7.0599	0	2.44051	4.79119	1.02432	16.4683	10.9656	0.51265	13.2939	0	261.215	1.58384	6.34629	5.40694
541	T1	Healthy	2012-09-18	10:26:00	14.2906	9.51467	10.5476	1.91793	3.28243	0.567277	0.880559	13.4334	7.56074	0.563914	17.4577	0	261.215	1.22837	11.0319	3.22115
541	T1+10	Healthy	2012-09-18	10:35:00	9.77193	6.55108	5.04718	5.32498	0.127887	4.36957	0.781721	8.24843	2.30327	0.751886	1.3012	0	263.865	1.17893	5.43686	1.54155
541	T1+20	Healthy	2012-09-18	10:45:00	0	0	2.91922	4.98583	0.596806	1.19588	0.215647	4.59514	3.32973	0.393031	11.5806	1.7853	264.574	0.677843	11.6448	7.40866
541	T1+30	Healthy	2012-09-18	10:58:00	7.3802	7.91889	1.66703	2.74825	3.05863	1.72483	0.386368	7.99156	11.3161	0.316134	5.29153	2.40671	261.215	1.20112	13.9974	6.71841
541	T1+60	Healthy	2012-09-18	11:28:00	0	0	7.46705	5.64853	1.56662	3.35767	0.530132	20.8732	11.7667	0.6579	18.4553	2.59411	281.294	0.705486	1.48278	9.24932
541	T2	Healthy	2012-09-18	14:34:00	0	0	13.7511	4.74804	1.95028	6.63101	0.269559	10.1226	9.86401	0.674989	4.79274	5.56304	263.388	1.28522	34.1039	6.51133
523	T0	Patient	2011-09-21	09:46:00	12.8513	0	6.39155	8.72423	0	2.26911	0.431294	9.92285	7.8862	1.58067	1.65902	7.96975	264.097	1.27003	8.58035	5.93613
523	T0+3	Patient	2011-09-21	09:52:00	7.25634	9.88662	16.1402	7.82764	2.4192	2.3381	0.431294	15.7262	7.66088	0.581003	8.55536	4.56682	282.481	1.30935	0	10.0776
523	T1	Patient	2011-09-21	10:01:00	6.87623	0	15.879	6.21767	0.959152	2.3381	0.655927	16.3732	5.83329	0.623724	12.8385	3.88624	261.693	1.61421	3.18303	5.61401
523	T1+10	Patient	2011-09-21	10:11:00	17.0966	7.91889	10.7627	7.2546	1.83305	4.61487	0.0602015	14.4419	7.56074	0.30759	12.1336	6.98339	271.509	1.04305	9.84565	5.82109
523	T1+20	Patient	2011-09-21	10:21:00	1.47775	0	6.29937	3.89823	1.59859	2.23844	0.467235	20.6258	5.18236	1.1022	18.4661	0	269.136	1.30079	6.56377	6.02816
523	T1+30	Patient	2011-09-21	10:31:00	0	0	8.51183	1.21625	3.55952	4.52288	0.206662	9.00001	5.58293	1.03384	4.6084	8.67006	261.939	0.987759	28.5682	5.40694
523	T1+60	Patient	2011-09-21	11:03:00	15.8111	4.34339	0	8.09662	1.96093	0.6746	0.386368	14.4324	11.6165	0.341766	16.3842	0	269.367	1.59591	5.93112	3.38221
523	T2	Patient	2011-09-21	13:29:00	9.75912	9.13072	7.87421	4.79092	2.16342	6.05607	1.01534	15.9641	4.75676	0.606635	14.877	4.16242	264.574	0.984644	12.1983	7.08654
526	T0	Healthy	2012-04-05	10:20:00	11.1514	26.0244	147.029	7.06359	82.7216	23.864	2.09357	212.461	24.3346	72.9415	24.7769	10.7513	367.883	0.552475	13.7009	13.5519
526	T0+3	Healthy	2012-04-05	10:45:00	17.9593	17.8055	134.868	10.264	78.5333	19.5481	3.02804	201.882	13.5693	70.1903	16.1999	12.6056	377.607	0.430222	10.0829	13.5058
526	T1	Healthy	2012-04-05	10:53:00	11.6981	28.844	148.604	8.07713	90.3202	31.2462	1.19504	218.541	23.233	77.5468	11.3746	16.5116	414.067	0.822678	14.3731	3.3362
526	T1+10	Healthy	2012-04-05	11:09:00	13.1332	2.8796	137.057	4.26076	78.6718	18.9118	1.64431	196.802	14.2202	67.7466	21.1336	11.7278	344.105	0.503029	5.35777	8.67411
526	T1+20	Healthy	2012-04-05	11:27:00	8.68711	15.5618	146.383	7.30528	84.1709	22.1008	1.55446	214.602	11.5915	72.8988	9.39029	8.99556	388.979	0.666163	25.6026	7.98386
526	T1+30	Healthy	2012-04-05	11:38:00	17.4554	28.484	138.763	6.89986	80.6434	24.0479	0.341441	209.227	21.4054	71.4719	18.13	12.2604	370.364	0.50225	20.5612	13.7129
526	T1+60	Healthy	2012-04-05	11:54:00	0	11.5784	118.689	8.88406	71.0092	15.0252	0.3055	162.238	13.2188	59.7237	8.58789	13.4243	363.368	0.511984	5.19961	7.93785
526	T2	Healthy	2012-04-05	14:54:00	20.6671	0	125.081	5.84344	73.503	18.6741	3.36949	184.691	18.4512	65.5679	7.86139	12.8522	401.446	0.48434	6.86032	4.53262
524	T0	Patient	2011-10-06	10:02:00	0	0	2.91922	3.84365	0.159859	1.23421	0.296515	14.166	0	0.20506	1.98432	0	266.254	0.962062	1.68048	5.03881
524	T0+3	Patient	2011-10-06	10:09:00	0	4.78733	0	1.74641	0.30906	1.6635	0.395353	11.5497	13.4942	0.674989	14.2589	1.29213	268.643	0.881858	1.2653	5.13084
524	T1	Patient	2011-10-06	10:13:00	12.7744	11.9503	17.861	5.63684	1.75845	0.344966	0.260574	15.3457	7.33542	0.572459	4.43491	6.28308	262.186	0.41387	0.632652	3.68132
524	T1+10	Patient	2011-10-06	10:23:00	3.47655	7.91889	11.2083	7.39494	1.6945	1.93181	0.206662	3.54863	5.70811	0.880048	9.78065	3.10702	264.343	0.666941	0	7.5237
524	T1+20	Patient	2011-10-06	10:33:00	7.46562	0	3.38015	3.31349	2.08882	4.50755	0.188691	19.7696	5.00711	0.0734798	12.8601	0	261.215	0.970628	3.40051	5.22287
524	T1+30	Patient	2011-10-06	10:43:00	6.74383	0	8.22759	6.54123	2.50445	0	0.107824	20.0265	7.16017	0.6579	11.6132	0.641131	264.343	0.686409	3.75637	5.38393
524	T1+60	Patient	2011-10-06	11:17:00	0	2.8796	3.38015	4.77923	1.33216	0.222311	0	15.0222	13.344	0.0478473	13.9119	0	261.215	0.976857	0.474489	1.4035
524	T2	Patient	2011-10-06	14:14:00	6.46622	0	13.9585	3.53569	2.12079	3.95561	1.61735	4.10043	3.68023	0.0478473	4.91201	1.54858	266.978	0.946878	6.64285	3.3362
553	T0	Healthy	2012-12-20	09:43:00	11.1796	28.8776	0	2.56485	4.48582	1.07394	1.05232	11.8711	5.88762	1.4586	9.00194	8.03685	305.597	0.523674	8.51492	0
553	T0+3	Healthy	2012-12-20	09:50:00	5.77935	16.1006	18.4499	1.39657	2.39534	1.4842	0.73161	9.41938	4.88069	11.5838	6.58589	3.18405	323.114	0.579765	6.26737	0.561719
553	T1	Healthy	2012-12-20	10:04:00	8.18741	43.8204	9.61306	2.99457	1.68763	1.5928	0.932052	2.6068	4.92807	11.3714	0	5.94612	296.369	0.716267	12.4622	0
553	T1+10	Healthy	2012-12-20	10:15:00	10.8926	21.2087	28.3615	5.33114	3.26638	2.67479	1.75386	4.94227	3.79082	6.21675	10.5104	3.52931	283.551	0.266553	3.63314	0
553	T1+20	Healthy	2012-12-20	10:25:00	12.7115	38.8213	18.9574	0	3.23371	1.3394	1.67368	12.0843	3.82636	5.83439	6.50004	12.1416	266.437	0.550975	5.08317	1.30433
553	T1+30	Healthy	2012-12-20	10:35:00	9.2531	24.9682	37.1088	0.644571	3.29904	1.20265	0.541191	10.5338	4.20545	5.91936	16.3359	1.18922	271.471	0.497863	5.17984	0.218975
553	T1+60	Healthy	2012-12-20	11:04:00	10.8107	35.7156	44.4828	0	3.93054	1.78587	1.16256	14.1581	6.53917	6.49997	8.98967	1.8222	344.523	0.466095	4.47094	1.24721
553	T2	Healthy	2012-12-20	13:51:00	8.88421	23.3881	21.7637	1.57114	4.93223	0.812491	0.551213	2.1901	2.53511	8.21347	7.93495	5.94612	263.384	0.57629	5.10734	0
530	T0	Patient	2011-11-17	09:57:00	8.8176	30.3624	22.8385	0	0	2.21223	0.761677	9.17711	5.76916	4.85728	11.1727	10.0509	297.309	0.902904	9.67494	0
530	T0+3	Patient	2011-11-17	10:00:00	NaN	NaN	NaN	NaN	NaN	NaN	NaN	NaN	NaN	NaN	NaN	NaN	NaN	NaN	NaN	NaN
530	T1	Patient	2011-11-17	10:05:00	14.2639	41.9406	26.6598	4.25685	5.09555	1.33538	1.68371	6.70598	2.74835	7.98689	5.28588	8.43965	290.765	1.32879	10.2791	0.73309
530	T1+10	Patient	2011-11-17	10:15:00	7.97734	19.9691	28.1824	0	1.54609	0	0.721588	0	3.3762	8.66663	3.96134	5.10215	312.678	1.18633	4.06815	0.352264
530	T1+20	Patient	2011-11-17	10:25:00	7.65968	21.6173	4.20945	0.939999	3.62568	0	0	14.5361	6.18378	9.60126	12.6689	4.21982	268.518	0.809586	6.09014	0
530	T1+30	Patient	2011-11-17	10:35:00	7.81851	22.8297	23.2863	3.76	3.59301	1.47616	0.39086	3.29484	2.60619	12.6884	12.7916	4.83362	273.417	0.853266	3.63314	0
530	T1+60	Patient	2011-11-17	11:07:00	14.3408	34.585	9.07568	2.76628	5.20443	0.538979	1.13249	7.04515	5.24792	7.88776	10.5104	10.0892	259.29	0.239252	8.28936	0.456991
530	T2	Patient	2011-11-17	14:10:00	12.8549	21.0861	23.6744	0	1.93805	1.14231	1.17258	9.80701	5.14131	9.23307	10.2529	6.19547	292.645	0.635855	8.04768	0
555	T0	Healthy	2012-10-29	09:54:00	7.424	30.0763	24.4506	0	2.60221	0	1.68371	7.82041	3.90929	6.23091	5.56796	2.3209	347.979	0.803629	1.24864	1.18056
555	T0+3	Healthy	2012-10-29	10:06:00	13.0496	35.2933	26.4508	0.644571	0	0.506802	1.47324	14.1388	3.8856	9.04898	11.0746	6.3681	286.537	0.299313	4.38232	0.352264
555	T1	Healthy	2012-10-29	10:11:00	11.4204	0	15.0465	0	6.16256	0.26949	2.05452	4.3802	4.62007	5.22547	4.64814	11.6812	272.444	0.515732	0	0
555	T1+10	Healthy	2012-10-29	10:20:00	10.2215	37.7316	27.4659	0	3.74545	1.43594	0.360794	6.92886	5.34269	7.53373	14.901	0	315.631	0.359871	6.10625	0
555	T1+20	Healthy	2012-10-29	10:32:00	10.8516	40.6466	5.10507	2.32314	3.26638	1.81403	1.78393	12.4816	4.27652	4.06425	7.07645	8.43965	288.886	0.333067	5.66319	0.218975
555	T1+30	Healthy	2012-10-29	10:41:00	11.1181	34.9256	18.5096	0	0.707715	2.79545	1.43315	6.17299	1.97834	10.7058	16.3973	4.5459	272.444	0.360367	11.4714	0
555	T1+60	Healthy	2012-10-29	11:27:00	6.15849	12.9541	12.897	4.25685	5.57462	1.73358	0.240529	12.3557	2.41665	6.00433	7.95948	0	275.397	0.212944	0	0
555	T2	Healthy	2012-10-29	14:14:00	11.1232	44.3244	21.8533	1.18171	2.99418	1.00958	1.23271	13.5379	4.93992	14.4727	12.951	1.8222	348.784	0.487439	6.71043	0
531	T0	Patient	2011-12-07	09:49:00	9.47854	26.7663	0	0	3.07039	0.321779	0.450993	2.79093	3.94483	3.71022	7.17457	0	300.094	0.770372	5.67124	0
531	T0+3	Patient	2011-12-07	09:57:00	12.6141	40.5921	8.77714	0	3.40792	0.547024	1.70375	7.15175	4.71484	6.6699	6.70853	9.43706	271.538	0.324628	6.42848	0
531	T1	Patient	2011-12-07	10:05:00	11.3947	29.763	9.34437	0	3.08128	0.844669	0.992184	0	3.13928	1.00544	13.6746	6.19547	293.416	0.865676	7.03266	0
531	T1+10	Patient	2011-12-07	10:16:00	9.63224	26.739	0	0	4.84513	2.12374	0.661456	5.62062	7.43949	2.32243	12.1293	12.8705	301.873	0.450707	4.06815	0.352264
531	T1+20	Patient	2011-12-07	10:25:00	13.3724	40.2788	12.0313	0	1.68763	1.93469	0.541191	4.49649	3.90929	6.64158	13.6378	0	270.43	0.442269	0	0.218975
531	T1+30	Patient	2011-12-07	10:35:00	12.276	30.4168	6.62764	0	0	0.671713	1.33293	9.54536	4.9873	9.34636	8.51137	12.084	279.491	0.255136	3.39147	0
531	T1+60	Patient	2011-12-07	11:06:00	6.88603	31.1388	14.9271	0	3.30993	1.63303	0.821809	0	3.67236	9.20475	13.8586	13.0815	375.126	0.422414	5.92902	0
531	T2	Patient	2011-12-07	14:02:00	13.2443	3.2283	0	0	3.69101	0.884892	0.591302	9.86515	3.45913	7.66118	4.12078	7.59568	282.209	0.262085	0	0
**	Note that this T1 is the sample draw time not the exact time at which VO2max is achieved

## Sheet: Table S2
	Table S2: Summary statistics of cytokine expression. Average cytokine levels with standard error () at each time point (pg/ ml) across both groups were calculated by replacing missing values with the minimum values across both subject groups. Mean values
	were calculated across both populations by leaving outliers out of sample size, resulting into n=12 GWI and n=11 HC
	Cytokines	T0		T0+3		T1		T1+10		T1+20		T1+30		T1+60		T1+4hrs
		GWI	Healthy	GWI	Healthy	GWI	Healthy	GWI	Heathy	GWI	Healthy	GWI	Healthy	GWI	Healthy	GWI	Healthy
	IL-1a	9.49 (2.46)	6.22 (1.40)	7.25 (1.69)	12.02 (3.65)	12.14 (3.25)	12.50 (3.34)	9.79 (2.54)	13.04 (2.97)	8.60 (2.43)	11.32 (3.35)	11.31 (2.88)	12.19 (4.08)	11.88 (3.13)	9.16 (3.22)	11.51 (2.60)	9.68 (2.54)
	IL-1b	22.54 (4.36)	21.76(2.26)	21.36 (3.19)	22.82 (4.46)	23.09 (3.89)	19.97 (4.16)	19.73 (2.85)	24.11 (4.23)	21.99 (3.70)	27.28 (3.56)	20.44 (4.13)	21.64 (3.89)	18.51 (3.54)	22.67 (4.08)	22.07 (4.35)	22.77 (4.27)
	IL-2	8.20 (1.75)	8.04 (2.04)	8.49 (1.46)	12.00 (2.26)	12.88 (1.73)	9.16 (1.54)	10.43 (2.28)	11.74 (2.70)	7.63 (1.40)	9.89 (1.58)	10.69 (1.60)	11.03 (3.13)	9.30 (1.56)	13.30 (3.40)	10.51 (2.17)	12.60 (1.67)
	IL-4	2.09 (0.77)	1.49 (0.49)	2.57 (0.80)	1.00 (0.26)	2.45 (0.62)	1.77 (0.57)	2.29 (0.84)	2.71 (0.75)	2.10 (0.51)	1.89 (0.53)	2.29 (0.66)	2.18 (0.77)	3.21 (0.75)	2.31 (0.52)	1.81 (0.48)	2.50 (0.69)
	IL-5	1.59 (0.44)	2.08 (0.46)	1.40 (0.39)	2.15 (0.44)	2.09 (0.48)	2.27 (0.52)	2.11 (0.41)	1.75 (0.44)	1.97 (0.41)	2.53 (0.49)	1.84 (0.36)	1.79 (0.35)	2.56 (0.48)	3.18 (0.60)	1.95 (0.37)	1.80 (0.46)
	IL-6	2.25 (0.84)	1.04 (0.34)	1.49 (0.24)	1.41 (0.44)	1.63 (0.62)	2.51 (1.01)	1.60 (0.61)	2.45 (0.71)	2.62 (0.81)	3.00 (0.96)	1.96 (0.74)	1.48 (0.26)	1.67 (0.83)	2.55 (0.87)	2.56 (0.50)	2.26 (0.60)
	IL-8	0.82 (0.21)	0.86 (0.16)	0.71 (0.17)	1.13 (0.27)	0.81 (0.16)	1.18 (0.29)	0.71 (0.14)	0.88 (0.23)	0.60 (0.15)	1.12 (0.24)	0.80 (0.19)	0.73 (0.21)	0.63 (0.12)	0.83 (0.20)	1.19 (0.28)	0.68 (0.21)
	IL-10	6.45 (1.03)	8.48 (1.80)	6.04 (1.25)	8.38 (1.65)	6.95 (1.43)	5.43 (1.16)	5.85 (1.17)	4.91 (0.93)	9.37 (1.91)	5.91 (1.33)	8.21 (1.47)	6.58 (0.88)	7.19 (1.23)	8.20 (2.03)	7.88 (1.74)	6.77 (1.61)
	IL-12	5.80 (0.77)	6.08 (0.72)	5.92 (0.94)	4.48 (0.93)	4.35 (0.65)	5.09 (0.47)	5.22 (0.64)	5.17 (0.59)	5.64 (0.44)	4.53 (0.54)	4.79 (0.73)	4.66 (0.85)	5.28 (1.07)	5.68 (0.90)	4.38 (0.41)	4.61 (0.75)
	IL-13	3.24 (0.55)	2.23 (0.57)	3.08 (0.65)	4.08 (1.10)	2.28 (0.68)	3.69 (1.01)	2.74 (0.73)	3.17 (0.72)	3.42 (0.87)	1.70 (0.61)	3.57 (1.11)	3.97 (0.90)	3.18 (0.84)	2.74 (0.72)	3.03 (0.89)	3.92 (1.24)
	IL-15	8.09 (2.61)	9.12 (2.28)	8.29 (2.37)	5.92 (1.70)	7.10 (2.14)	7.82 (2.90)	8.61 (1.73)	7.64 (2.19)	9.94 (2.18)	6.74 (1.73)	7.87 (1.65)	12.25 (3.52)	10.29 (2.46)	4.24 (1.70)	8.13 (2.26)	7.86 (1.67)
	IL-17	5.07 (1.14)	2.98 (0.60)	4.77 (1.13)	4.26 (0.57)	4.46 (0.87)	4.60 (0.99)	5.77 (0.98)	4.39 (1.07)	2.52 (0.56)	5.89 (1.16)	4.59 (0.96)	3.54 (0.67)	4.62 (1.15)	3.52 (0.85)	4.32 (0.57)	5.30 (1.13)
	IL-23	267.65 (5.46)	282.15 (10.84)	265.67 (4.21)	275.23 (7.47)	272.45 (5.52)	271.90 (8.02)	269.99 (5.98)	270.83 (6.95)	265.90 (4.11)	268.29 (6.13)	271.33 (5.48)	271.38 (6.57)	277.35 (9.85)	281.82 (8.37)	267.29 (4.50)	277.65 (9.35)
	IFNy	0.98 (0.11)	0.88 (0.12)	0.81 (0.10)	0.67 (0.12)	0.93 (0.10)	0.82 (0.09)	0.77 (0.08)	0.78 (0.11)	0.83 (0.09)	0.72 (0.09)	0.83 (0.10)	0.79 (0.10)	0.77 (0.12)	0.76 (0.12)	0.73 (0.09)	0.83 (0.12)
	TNFa	8.87 (1.65)	8.77 (1.67)	7.21 (1.65)	8.77 (1.85)	9.08 (1.65)	9.13 (1.46)	7.62 (1.77)	7.76 (1.14)	6.83 (1.58)	9.57 (1.77)	9.76 (2.15)	9.88 (1.65)	6.90 (1.18)	7.18 (1.38)	9.64 (1.87)	11.06 (2.69)
	TNFb	2.37 (0.55)	2.34 (0.52)	3.51 (0.75)	2.54 (0.54)	2.45 (0.45)	2.00 (0.38)	2.70 (0.61)	2.55 (0.48)	3.05 (0.51)	2.64 (0.66)	2.76 (0.56)	2.21 (0.59)	2.05 (0.32)	3.23 (0.72)	2.30 (0.54)	2.28 (0.60)

## Sheet: Table S3
TableS3A: Mean multivariate intra and inter SMETS values with std. errors obtained using leave-one-out sub-sampling										TableS3B: Median multivariate intra and inter SMETS values with Median Absolute Deviaiton from Median (MAD) values obtained using leave-one-out sub-sampling
	n=55		n=55		n=110		n=121
Cytokine	SMETS HC Vs HC		SMETS GWI Vs GWI		Pooled intra (HC+GWI)SMETS		Inter SMETS (HC Vs GWI)			SMETS HC Vs HC		SMETS GWI Vs GWI		Pooled intra (HC+GWI)SMETS		Inter SMETS (HC Vs GWI)			Fold Change Inter to Pooled Intra
	Mean	Std. error	Mean	Std. error	Mean	Std. error	Mean	Std. error		Median	MAD	Median	MAD	Median	MAD	Median	MAD		FC median	FC mean
IL-1a	11.2347	0.7094	10.572	0.6207	10.9033	0.4702	12.0696	0.3088		12.6924	3.739	12.4362	2.8419	12.5702	2.9064	12.7408	3.2033		1.01357	1.10697
IL-1b	2.5218	0.0879	2.3768	0.1041	2.4493	0.0681	2.8106	0.0386		2.5493	0.5399	2.4766	0.6269	2.4865	0.5514	2.8002	0.2905		1.12616	1.14751
IL-2	3.5681	0.3162	3.0057	0.1667	3.2869	0.1799	5.0398	0.0841		2.3406	0.9435	2.8272	0.8681	2.5865	0.9437	4.5931	0.2657		1.7758	1.5333
IL-4	9.6467	0.4039	8.8621	0.3956	9.2544	0.2839	12.0146	0.1253		10.7984	2.0987	9.0558	2.1596	9.6043	2.4429	12.2427	0.9689		1.27471	1.29826
IL-5	2.9794	0.1465	3.4737	0.1352	3.2265	0.102	4.6269	0.038		2.9616	0.9319	3.5551	0.7867	3.3417	0.8244	4.5863	0.3063		1.37245	1.43403
IL-6	13.1434	0.6222	11.9436	0.6771	12.5435	0.4612	15.8351	0.2173		12.9707	3.3134	13.3028	3.6424	13.1703	3.6903	15.5009	1.8465		1.17696	1.26241
IL-8	4.2759	0.225	3.8412	0.1804	4.0586	0.145	6.0304	0.0677		4.7445	1.4474	4.052	1.1189	4.2847	1.1259	6.0501	0.5327		1.41202	1.48583
IL-10	2.0497	0.0983	2.3757	0.1215	2.2127	0.0794	2.9441	0.0395		2.0617	0.664	2.4366	0.8082	2.2293	0.724	3.0707	0.3362		1.37743	1.33055
IL-12	1.511	0.0829	1.5022	0.067	1.5066	0.0531	1.9298	0.0221		1.3844	0.546	1.5919	0.4188	1.4716	0.4679	1.9074	0.1997		1.29614	1.2809
IL-13	4.9731	0.3015	5.0506	0.3328	5.0119	0.2235	7.0583	0.1155		4.063	1.5224	4.2334	1.4614	4.1927	1.5053	7.0282	1.0045		1.67629	1.40831
IL-15	5.095	0.3005	4.9688	0.2463	5.0319	0.1934	6.2611	0.1376		4.636	1.3841	5.3406	1.5689	5.1759	1.4964	5.8629	1.219		1.13273	1.24428
IL-17	4.6812	0.2294	4.0501	0.1636	4.3656	0.1435	6.6335	0.0495		4.5027	1.6983	4.1649	0.8188	4.2779	1.1272	6.8346	0.3043		1.59765	1.51949
IL-23	0.3613	0.0151	0.2654	0.0149	0.3133	0.0115	0.366	0.004		0.3894	0.0716	0.2569	0.0722	0.3227	0.0998	0.3582	0.0302		1.11001	1.16821
IFNy	1.9308	0.0879	1.8322	0.0811	1.8815	0.0597	2.443	0.0223		2.0674	0.5239	1.7724	0.4903	1.8843	0.4776	2.4015	0.1771		1.27448	1.29843
TNFa	3.9272	0.2307	3.71	0.1843	3.8186	0.1473	4.2022	0.0938		3.5937	1.342	3.9352	0.9336	3.8092	1.2379	3.9923	0.8707		1.04807	1.10046
TNFb	3.7368	0.2579	2.9805	0.2036	3.3587	0.1675	4.0803	0.1128		3.1322	1.7453	2.7382	1.2072	3.0422	1.614	3.4557	0.6362		1.13592	1.21485
** Bold italic indicates FC > 1.5
TableS3C: Statistical significance of differences in between and within-group SMETS values obtained using leave-one-out sub-sampling
Cytokines	Multiple time series comparison
	Inter healthy-GWI SMETS Vs Intra Healthy+GWI SMETS		Inter healthy-GWI SMETS Vs Intra healthy SMETS		Inter healthy-GWI SMETS Vs Intra GWI SMETS		Intra GWI SMETS Vs Intra healthy SMETS values
	Wilcoxon ranksum	two tailed t test	Wilcoxon ranksum	two tailed t test	Wilcoxon ranksum	two tailed t test	Wilcoxon ranksum	t test
IL-1a	0.2683	0.018	0.6094	0.1043	0.0193	0.0084	0.2461	0.4835
IL-1b	0.0003	0	0.0047	0.0003	0.0004	0	0.3635	0.2896
IL-2	0	0	0	0	0	0	0.9809	0.1186
IL-4	0	0	0	0	0	0	0.1398	0.1681
IL-5	0	0	0	0	0	0	0.016	0.0147
IL-6	0	0	0.0001	0	0	0	0.2115	0.1947
IL-8	0	0	0	0	0	0	0.1304	0.1346
IL-10	0	0	0	0	0.0001	0	0.02	0.0394
IL-12	0	0	0	0	0	0	0.9571	0.9342
IL-13	0	0	0	0	0	0	0.8765	0.8633
IL-15	0	0	0.0001	0	0.0001	0	0.9143	0.7459
IL-17	0	0	0	0	0	0	0.0359	0.0271
IL-23	0.0015	0	0.8125	0.347	0	0	0	0
IFNy	0	0	0	0	0	0	0.3418	0.4117
TNFa	0.0872	0.0131	0.1233	0.0943	0.0538	0.0045	0.4406	0.4636
TNFb	0.0002	0.0002	0.0632	0.0781	0	0	0.0323	0.0233
	* yellow fill indicates non-significant inter-group difference
	** blue fill indicates significant intra-group differences

## Sheet: Table_S4
TableS4: Cytokine-cytokine interactions extracted from STRING. The combined score is computed by combining the probabilities from the different evidence channels and corrected for the probability of randomly observing an interaction (von Mering et al., 2005).
				Evidence
Node1	Node2	Node1_Ensembl_Protein ID	Node2_Ensembl_Protein ID	coexpression	experimentally_determined_interaction	database_annotated	automated_textmining	combined_score
IFNG	IL2	ENSP00000229135	ENSP00000226730	0	0	0.9	0.795	0.978
IFNG	IL23A	ENSP00000229135	ENSP00000228534	0	0	0.9	0.294	0.926
IL10	IL17A	ENSP00000412237	ENSP00000344192	0	0	0	0.942	0.942
IL10	IL2	ENSP00000412237	ENSP00000226730	0	0	0	0.963	0.963
IL10	IL4	ENSP00000412237	ENSP00000231449	0	0	0	0.979	0.979
IL10	IL6	ENSP00000412237	ENSP00000258743	0	0	0	0.979	0.979
IL10	IL8	ENSP00000412237	ENSP00000306512	0	0	0	0.961	0.961
IL10	TNF	ENSP00000412237	ENSP00000398698	0	0	0	0.949	0.949
IL12A	IFNG	ENSP00000303231	ENSP00000229135	0	0	0.9	0.47	0.944
IL12A	IL1B	ENSP00000303231	ENSP00000263341	0	0	0.9	0.18	0.914
IL12A	IL4	ENSP00000303231	ENSP00000231449	0	0	0.9	0.484	0.946
IL12A	IL6	ENSP00000303231	ENSP00000258743	0	0	0.8	0.545	0.905
IL13	IL2	ENSP00000304915	ENSP00000226730	0	0	0.8	0.623	0.921
IL13	IL4	ENSP00000304915	ENSP00000231449	0	0.576	0.8	0.974	0.997
IL13	IL5	ENSP00000304915	ENSP00000231454	0	0	0.8	0.817	0.961
IL13	IL6	ENSP00000304915	ENSP00000258743	0	0	0	0.924	0.924
IL15	IL2	ENSP00000296545	ENSP00000226730	0	0	0.8	0.7	0.937
IL17A	IL1B	ENSP00000344192	ENSP00000263341	0	0	0	0.928	0.928
IL17A	IL23A	ENSP00000344192	ENSP00000228534	0	0	0	0.927	0.927
IL17A	IL6	ENSP00000344192	ENSP00000258743	0	0	0.9	0.941	0.993
IL17A	IL8	ENSP00000344192	ENSP00000306512	0	0	0	0.925	0.925
IL1A	IL6	ENSP00000263339	ENSP00000258743	0.226	0	0	0.954	0.962
IL1B	IL1A	ENSP00000263341	ENSP00000263339	0.266	0	0.9	0.917	0.993
IL1B	IL2	ENSP00000263341	ENSP00000226730	0	0	0	0.928	0.928
IL1B	IL23A	ENSP00000263341	ENSP00000228534	0	0	0.9	0.345	0.931
IL1B	IL4	ENSP00000263341	ENSP00000231449	0	0	0	0.928	0.928
IL1B	IL6	ENSP00000263341	ENSP00000258743	0.158	0	0	0.973	0.976
IL4	IL2	ENSP00000231449	ENSP00000226730	0	0	0.8	0.979	0.995
IL5	IL2	ENSP00000231454	ENSP00000226730	0	0	0.8	0.959	0.991
IL5	IL4	ENSP00000231454	ENSP00000231449	0	0	0.8	0.979	0.995
IL6	IL2	ENSP00000258743	ENSP00000226730	0	0	0	0.962	0.962
IL6	IL23A	ENSP00000258743	ENSP00000228534	0	0	0.9	0.202	0.916
IL6	IL4	ENSP00000258743	ENSP00000231449	0	0	0	0.961	0.961
IL8	IL1B	ENSP00000306512	ENSP00000263341	0.091	0	0	0.961	0.963
IL8	IL2	ENSP00000306512	ENSP00000226730	0	0	0	0.937	0.937
IL8	IL4	ENSP00000306512	ENSP00000231449	0	0	0	0.939	0.939
IL8	IL6	ENSP00000306512	ENSP00000258743	0.169	0	0	0.98	0.983
TNF	IFNG	ENSP00000398698	ENSP00000229135	0	0.576	0	0.987	0.994
TNF	IL1B	ENSP00000398698	ENSP00000263341	0.247	0	0	0.96	0.968
TNF	IL2	ENSP00000398698	ENSP00000226730	0	0	0	0.943	0.943
TNF	IL8	ENSP00000398698	ENSP00000306512	0	0	0	0.953	0.953

## Sheet: Table S5
Table S5: Weighted and unweighted centrality measures with significance of between-group differences based on Ranksum test
Table S5A: Weighted and unweighted betweenness centrality (Ranksum p-value)								Table S5B: Weighted and unweighted closeness centrality (Ranksum p-value)
Node names	Median Betw. Cent.							Node names	Median incloseness Cent.						Median outcloseness Cent.
	Weighted			Unweighted					Weighted			Unweighted			Weighted			Unweighted
	Healthy	GWI	P values	Healthy	GWI	P values			Healthy	GWI	P values	Healthy	GWI	P values	Healthy	GWI	P values	Healthy	GWI	P values
MK1A	0.0893	0.1429	0.0223	0.0893	0.1176	0.1903		MK1A	2.1531	4.2366	0	0.0667	0.0769	0	2.5523	2.6678	0.022	0.0625	0.0667	0.6315
MK1B	0.2143	0.1964	0.2195	0.1399	0.0863	0.2703		MK1B	2.2168	4.3786	0	0.0667	0.0833	0	2.6651	3.86	0	0.0714	0.088	0
MK2	0.0714	0.1607	0	0.058	0.1012	0.0001		MK2	2.5737	4.0173	0	0.0833	0.0833	0.0955	1.8889	4.2492	0	0.05	0.0909	0
MK6	0.25	0.0357	0	0.1726	0.0714	0		MK6	2.1316	3.7847	0	0.0667	0.1	0	2.9582	2.8149	0.0003	0.0769	0.0667	0
MK15	0.2143	0.0357	0	0.122	0.0506	0		MK15	2.5487	3.0049	0	0.0556	0.0769	0	2.6072	4.1061	0	0.0909	0.0769	0.0007
MK23	0.125	0.0714	0	0.1875	0.0327	0		MK23	3.7366	4.0825	0	0.0769	0.0833	0.3259	2.066	3.9409	0	0.0667	0.0769	0
CK1	0	0.0714	0	0.0833	0.0497	0.7035		CK1	1.4724	4.354	0	0.0667	0.0769	0	2.0357	3.0606	0	0.0625	0.0696	0
CK2	0.1786	0.0357	0	0.1935	0.0268	0		CK2	2.749	3.0161	0	0.0625	0.0667	0.0017	2.1583	3.3848	0	0.0769	0.0696	0
CK17	0	0	0.0057	0.0268	0.0268	0.1196		CK17	1.6578	1.9625	0.0369	0.0572	0.0526	0.0001	2.3915	3.91	0	0.0667	0.0833	0
Table S5C: Weighted and unweighted degree centrality (Ranksum p-value)								Table S5D: Weighted and unweighted hub and authority scores (Ranksum p-value)
Node names	Median degree centrality							Node names	Median hub ranks						Median authority ranks
	indegree			outdegree					Weighted			Unweighted			Weighted			Unweighted
	Healthy	GWI	P values	Healthy	GWI	P values			HC	GWI	P values	HC	GWI	P values	HC	GWI	P values	HC	GWI	P values
MK1A	3	5	0	2	3	0.0021		MK1A	0.0159	0.0756	0	0.0467	0.0632	0.0091	0.1265	0.1083	0.0005	0.1279	0.1276	0.2557
MK1B	2	4	0	4	5	0		MK1B	0.0598	0.1625	0	0.1159	0.1426	0.1951	0.1098	0.0792	0.0348	0.0842	0.114	0
MK2	6	5	0	2	6	0		MK2	0.0365	0.1374	0	0.1057	0.1532	0	0.1583	0.1329	0	0.1859	0.1443	0
MK6	3	7	0	3	3	0.0002		MK6	0.0495	0.0621	0	0.1211	0.081	0	0.0968	0.23	0	0.0906	0.1769	0
MK15	3	4	0	6	6	0.0071		MK15	0.2671	0.1313	0	0.2078	0.1453	0	0.0799	0.1583	0	0.1345	0.1268	0.2671
MK23	5	4.5	0	4	4	0.0002		MK23	0.2804	0.1117	0	0.1155	0.1246	0.1733	0.1081	0.1308	0	0.1782	0.1276	0
CK1	2	3	0	2	3	0		CK1	0.0532	0.1182	0	0.0759	0.0895	0.0001	0.2483	0.0555	0	0.0974	0.0902	0.0442
CK2	3	3	0.519	3	3	0.0001		CK2	0.1252	0.0696	0	0.0856	0.0855	0.1327	0.0114	0.0596	0	0.0623	0.0681	0.8978
CK17	3	1	0	3	4	0		CK17	0.0993	0.142	0.0057	0.1037	0.1305	0	0.0429	0.0177	0	0.0744	0.0175	0

## Sheet: Tabls S6
Table S6.	Agreement of empirical and literature-based reference networks. Edge density, PPV, recall and F1 score in the overall group consensus ,
	subject sub-sample consensus, and single-subject networks repeatedly subsampled without replacement. Significance based on Wilcoxon rank sum.
		HC	GWI	P value (1)
	A) 1000 individual networks (100 repeat subsamples of n=10)
	Inferred Networks
	Median edge abundance	66(3)	69(4)	0
	Median edge density(MAD)	0.81(0.04)	0.85 (0.05)	0
	Reference network recovery
	Median PPV(MAD)	0.61(0.02)	0.60(0.006)	0
	Median Recal(MAD)	0.82(0.04)	0.84(0.04)	0
	Median F score(MAD)	0.71(0.009)	0.70(0.01)	0.16
	B) 100 within subsample consensus networks (intersection of 10 networks within each of 100 subsamples)
	Inferred Networks
	Median edge abundance	29(1)	35(1)	0
	Median edge density(MAD)	0.36(0.01)	0.43(0.01)	0
	Reference network recovery
	Median PPV(MAD)	0.65(0.01)	0.54(0.01)	0
	Median Recall(MAD)	0.37(0.02)	0.39(0.02)	0
	Median F score(MAD)	0.47(0.03)	0.45(0.02)	0
	C) Conserved across all subsample consensus networks (intersection of 100 subsample consensus networks)
	Inferred Network
	Edge abundance	23	24	NA
	Edge density	0.29	0.3	NA
	Reference network recovery
	PPV	0.67	0.46	NA
	Recall	0.29	0.22	NA
	F1 score	0.4	0.3	NA
	(1) P-value significance based on Wilcoxon rank sum
	( ) median absolute deviaiton from median (MADM)

## Sheet: Table S7
Table S7. Mean (standard error) GED on blocking all the outgoing edges from a group of two aggregate cytokines in 11 leave one out subsamples
Original Mean GED= 0.2569 Std. err= 0.0021
	MK1A	MK1B	MK2	MK6	MK15	MK23	CK1	CK2	CK17
MK1A	0.2511(0.0020)	0.2498(0.0021)	0.2476(0.0020)	0.2365(0.0020)	0.2465(0.0020)	0.2432(0.0020)	0.2425(0.0020)	0.2502(0.0020)	0.2473(0.0020)
MK1B	0	0.2557(0.0022)	0.2522(0.0022)	0.2414(0.0021)	0.2511(0.0022)	0.2480(0.0023)	0.2473(0.0022)	0.2548(0.0022)	0.2520(0.0022)
MK2	0	0	0.2535(0.0021)	0.2390(0.0022)	0.2489(0.0022)	0.2457(0.0022)	0.2450(0.0021)	0.2526(0.0021)	0.2497(0.0022)
MK6	0	0	0	0.2427(0.0022)	0.2379(0.0022)	0.2345(0.0022)	0.2338(0.0022)	0.2418(0.0022)	0.2388(0.0022)
MK15	0	0	0	0	0.2524(0.0021)	0.2446(0.0022)	0.2439(0.0021)	0.2515(0.0021)	0.2486(0.0021)
MK23	0	0	0	0	0	0.2493(0.0022)	0.2406(0.0022)	0.2484(0.0022)	0.2454(0.0022)
CK1	0	0	0	0	0	0	0.2486(0.0021)	0.2477(0.0021)	0.2447(0.0021)
CK2	0	0	0	0	0	0	0	0.2561(0.0021)	0.2524(0.0021)
CK17	0	0	0	0	0	0	0	0	0.2532(0.0021)
P values<0.001 (two sample t-test)
	MK1A	MK1B	MK2	MK6	MK15	MK23	CK1	CK2	CK17
MK1A	0.0435785	0.0164114	0.00142641	2.83416e-11	0.000379335	4.70348e-06	1.06031e-06	0.0207151	0.000976069
MK1B	1	0.681255	0.123874	8.32421e-07	0.0587793	0.00385589	0.00161791	0.488893	0.103481
MK2	1	1	0.249209	1.2487e-08	0.00821883	0.000270254	8.89525e-05	0.15088	0.0172096
MK6	1	1	1	3.65976e-06	1.47623e-09	3.83922e-12	3.70848e-13	9.35358e-07	6.07759e-09
MK15	1	1	1	1	0.131155	6.38674e-05	1.89515e-05	0.0728598	0.00612733
MK23	1	1	1	1	1	0.0112634	1.45981e-07	0.00489081	0.000176629
CK1	1	1	1	1	1	1	0.00515865	0.00207773	5.65995e-05
CK2	1	1	1	1	1	1	1	0.774078	0.126827
CK17	1	1	1	1	1	1	1	1	0.214678
FDR values<0.001 (Benjamini Hochberg)
	MK1A	MK1B	MK2	MK6	MK15	MK23	CK1	CK2	CK17
MK1A	0.0594252	0.0246171	0.0030566	4.25123e-10	0.000898426	1.7638e-05	4.7714e-06	0.0291305	0.00219616
MK1B	1	0.696738	0.150189	4.67679e-06	0.0777961	0.0072298	0.00330936	0.511633	0.129351
MK2	1	1	0.267009	9.36528e-08	0.0132088	0.000675635	0.000250179	0.16974	0.0249817
MK6	1	1	1	1.49717e-05	1.66076e-08	8.63825e-11	1.66882e-11	4.67679e-06	5.46983e-08
MK15	1	1	1	1	0.151333	0.000191602	6.56013e-05	0.0936768	0.0102122
MK23	1	1	1	1	1	0.0174777	9.38449e-07	0.00880345	0.000467548
CK1	1	1	1	1	1	1	0.00892844	0.00406512	0.000181927
CK2	1	1	1	1	1	1	1	0.774078	0.150189
CK17	1	1	1	1	1	1	1	1	0.235622
